# Supplementary material for: The COVIDTW3 Study: Impact of Variants of Concern and Vaccination on Mortality in Intubated Patients with COVID-19-Related Respiratory Failure from 2021 to 2023
Source: Biomedicines. 2026 Mar 26;14(4):756. doi: 10.3390/biomedicines14040756 (PMC13113807; doi:10.3390/biomedicines14040756)
Supplement: Supplementary file 1 [file biomedicines-14-00756-s001.zip]

Archive with 1 entries (1 files):
- biomedicines-4163952-supplementary.pdf
